# Supplementary material for: Neuropsychological Impact of West Nile Virus Infection: An Extensive Neuropsychiatric Assessment of 49 Cases in Canada
Source: PLoS One. 2016 Jun 28;11(6):e0158364. doi: 10.1371/journal.pone.0158364 (PMC4924871; doi:10.1371/journal.pone.0158364)
Supplement: S1 File — (XLSX) [file pone.0158364.s001.xlsx]

## Sheet: nwnv-extract (Autosaved)
PID	WNVCID	WNVCCID	Diagnosis	Year	VISITID	DOI	DONSET	Ethnic	LungDisease	LungDiseaseSpecify	Ashma	AshmaSpecify	Cancer	CancerSpecify	CerebrovascularDisease	CerebrovascularDiseaseSpecify	CardiacDisease	CardiacDiseaseSpecify	COPD	COPDSpecify	Diabetes	DiabetesSpecify	Transplant	TransplantSpecify	NeurologicalDisease	NeurologicalDiseaseSpecify	LiverDisease	LiverDiseaseSpecify	PreHospitalization	PreHospitalizationSpecify	RenalDisease	RenalDiseaseSpecify	SkinConditions	SkinConditionsSpecify	Alcoholism	AlcoholismSpecify	Other	OtherSpecify	ComorbidComment	testdate	DASS_D	DASS_A	DASS_S	FatigueScale	cfq1	cfq2	cfq3	cfq4	cfq5
1	77322	119	0	2005	1	2007-05-28	2005-09-19	1	0		0		0		0		0		0		0		0		0		0		1	1986 Back Surgery, 2000 Hysterectomy	0		0		0		0			2007-05-28	7	2	6	3.22222	2	3	1	1	1
2	77408	130	4	2006	1	2007-05-29	2006-08-13	1	0		0		0		0		0		0		0		0		0		0		0		0		0		0		0			2007-05-29	1	2	2	2.11111	3	2	1	2	0
3	77332	112	4	2005	1	2007-05-29	2005-09-01	1	1	COPD	0		0		0		0		1	Emphysema since 1998	0		0		0		0		1	8 Times since 1998	0		0		0		0			2007-05-29	3	6	3	4	2	2	1	1	1
4	77406	98	1	2006	1	2007-05-30	2006-08-14	1	0		0		1	Basal Cell Cancer, Skin Cance	0		0		0		0		0		0		0		1	#right hip - nov 2004	0		1	Basal Cel Cancer	0		9			2007-05-30	0	0	2	1.33333	2	0	0	0	0
6	77405	116	1	2006	1	2007-05-31	2006-08-14	1	0		0		0		0		1	Hypertension	0		9		0		0		1	Hepatitis Non A/B. C Cytomegalo Virus 10 yrs ago	1	Hepatitis	0		0		0		0			2007-05-31	16	13	19	5.44444	2	2	0	0	0
7	99023	100	0	2003	1	2007-05-31	2003-09-18	1	0		0		0		0		0		0		0		0		0		0		0		0		0		0		0			2007-05-31	1	8	8	5.11111	3	1	1	1	1
8	77330	99	0	2005	1	2007-05-31	2005-07-10	1	1	allergies triggered by asthma	1	allergies triggered by asthma	0		0		0		0		0		0		0		0		1	Tonsillectomy (age 4), growth removed	0		0		0		0			2007-05-31	0	0	9	2.22222	1	1	2	0	0
9	77412	95	0	2006	1	2007-06-01	2006-08-14	1	0		0		0		0		0		0		0		0		0		0		0		0		0		0		0			2007-06-01	0	1	4	1.22222	2	3	1	2	2
10	88202	105	0	2004	1	2007-06-01	2004-08-24	1	0		0		0		0		0		0		0		0		0		0		1	Tonsillectomy; detached retina R eye	0		0		0		0			2007-06-01	9	0	6	1.44444	2	1	1	0	0
11	77420	139	0	2006	1	2007-06-04	2006-08-20	1	9		9		9		9		9		9		9		9		9		9		9		9		9		9		9			2007-06-04	0	0	0	1	1	1	1	0	0
12	77425	2506	1	2006	1	2007-06-06	2006-09-10	1	0		0		0		0		1	triple by-pass 1995	0		0		0		1	cataracts ~ 992	0		0		1	triple bypass '95, appendectomy 1963	0		1	psoriasis	0			2007-06-06					N/A	N/A	N/A	N/A	N/A
13	5201		0	2004	1	2007-06-07	2004-09-06	1	1		1	Asthma - Moderate Airway Obstruction Consult 2003	0		0		0		0		0		0		0		0		1	# hip sept 2004 , MVA (sunny brook), Asthma	0		0		0		0			2007-06-07	9	4	7	2.55556	3	3	0	0	0
14	77416	136	0	2006	1	2007-06-08	2006-08-31	1	0		0		0		0		0		0		0		0		0		0		1	Injured Back- Heriated disc + spinal stenosis March/Feb 2006	0		0		0		9			2007-06-08	2	0	4	1.66667	1	1	0	0	0
15	99027		0	2003	1	2007-06-11	2003-09-04	1	9		9		9		9		9		9		9		9		9		9		9		9		9		9		9			2007-06-11	9	5	17	5.44444	3	3	2	2	2
16	77413	129	4	2006	1	2007-06-12	2006-09-01	1	0		0		0		0		0		0		0		0		1	Epilepsy as a child, outgrew, stress induced(ie with pain or scolding)	0		1	tonsils as a child	0		0		0		0			2007-06-12	0	0	0	1.22222	3	2	0	0	0
17	77309	140	0	2005	1	2007-06-12	2005-08-09	1	0		0		0		0		0		0		0		0		1	Complicated migraines; Bell's palsy	0		1	Chole; childbirth	0		0		0		0		Back - degenerative disc with mechanical instability; head injury (fall) as a child - was on bike, actual incident unknown, found confused by neighbour on street over - bike 1 block away (CT negative; vomitting x3/7 with headaches)	2007-06-12	35	8	19	7	4	4	2	3	1
18	77419	142	0	2006	1	2007-06-12	2006-08-28	1	1	asthma	1		0		0		0		0		0		0		0		0		1	# nose	0		0		0		0			2007-06-12	2	2	1	1.11111	2	1	2	1	1
19	99010		0	2003	1	2007-06-13	2003-08-26	1	9		9		9		9		9		9		9		9		9		9		9		9		9		9		9			2007-06-13	3	4	10	4.11111	4	3	2	1	1
20	4001		1	2003	1	2007-06-14	2003-09-08	1	0		0		0		0		0		0		0		0		0		0		9		0		0		0		0			2007-06-14	0	0	6	1	2	0	1	0	1
21	77411	107	0	2006	1	2007-06-15	2006-08-14	1	0		0		0		0		0		0		0		0		0		0		1	knee surgery, cyst in foot removed x2	0		1	excema as a child, outgrown	0		0			2007-06-15	1	3	7	1.44444	2	1	1	2	0
22	77312		4	2005	1	2007-06-18	2005-09-01	1	1	Asthma	1		0		0		1	leaky mv valve on echo	0		0		0		1		0		1	chole,footsurgery,repair tendon, hysterectomy,ovarian cyst	0		0		0		0		allergies to metals effexor 37.5 mg started for hot flashes x past 6/7	2007-06-18	11	15	16	3.11111	3	3	2	2	2
23	77424	2501	0	2006	1	2007-06-18	2006-09-19	1	0		0		0		0		0		0		0		0		0		0		1	oopherectomy Surgery 2005, Appendix, Child Birth	0		0		0		9			2007-06-18					N/A	N/A	N/A	N/A	N/A
24	77307	113	4	2005	1	2007-06-20	2005-08-15	1	0		0		0		0		0		0		0		0		1	Migraines (few)	0		1	Intuseption of Small Bowel 29 yrs ago	0		1	kertosis	0		0			2007-06-20	9	8	19	4.11111	2	2	2	0	1
26	77315	106	0	2005	1	2007-06-28	2005-08-22	1	0		0		0		0		0		0		0		0		0		0		0		0		0		0		0			2007-06-23	0	0	0	1.33333	2	2	1	2	1
27	77326	132	0	2005	1	2007-06-28	2005-09-07	1	0		0		0		0		0		0		0		0		0		0		1	cervical displasia	0		0		0		0			2007-06-28	1	0	1	1	1	4	2	1	2
28	77313	108	4	2005	1	2007-06-24	2005-08-18	1	0		0		0		0		0		0		0		0		0		0		1	Hemia (emia?)	0		0		0		0			2007-06-24	34	20	32	6.44444	4	3	3	1	1
29	77320	111	1	2005	1	2007-07-06	2005-08-23	1	0		0		0		0		0		0		0		0		0		0		1	Chrohn's Disease, May 2005 Fistula; Bowel Resection 1991,1996x2	0		0		0		9			2007-07-06	14	4	18	2.66667	3	3	1	1	1
30	77504		0	2007	1	2007-09-19	2007-08-19	1	0		0		0		0		0		0		0		0		1	migrane	0		1	sinus infection, fractured ankle, eye surgery,Ovarian Ect.	0		1	exzema	0		1	raynold mild sclena derma		2007-09-19	0	2	3	1	2	2	0	0	2
31	77403	2504	0	2006	1	2007-06-22	2006-08-12	1	0		0		1	skin Ca - ongoing basal cell - chemo x 6/52 in 2007 Jan	0		0		0		0		0		0		0		1	hysterectomy, tonsillectomy, knee surgery	0		1	skin cancer	0		0		husband is a GP - he sent her for testing to lab and took 2/52 off work to take care of her not admitted to hospital or follow ip by any other MD Right + Left dominance issue - prior to WNV	2007-06-22	16	3	2	5.88889	2	2	2	3	2
32	77421	2509	2	2006	1	2007-07-08	2006-08-30	1	0		0		0		0		0		0		0		0		0		0		1	Hip Surgery, Hip Replacement, 2 yrs ago disocated hip	0		0		0		0			2007-07-09	10	4	20	5	2	2	0	4	0
33	99024	2404	0	2003	1	2007-07-11	2003-09-17	1	0		0		0		0		0		0		0		0		0		0		0		0		0		9		9			2007-07-11	3	0	6	2.66667	0	1	0	0	0
34	99006		0	2003	1	2007-06-17	2003-08-30	1	0		0		0		0		0		0		0		0		0		0		1	LAP	0		0		0		0			2007-06-17	0	0	0	1	2	2	0	1	0
35	77401	2503	1	2006	1	2007-06-18	2006-07-23	1	0		0		0		0		0		0		0		0		0		0		1	plastic surgery nose	0		0		0		0		Off Anxiety/Depression Medication (Celexa) 20mg po od x 1/12 -> started late september/early octobre	2007-07-18	0	1	1	3	4	2	2	0	1
36	77303	126	4	2005	1	2007-07-23	2005-08-13	1	0		0		0		0		0		0		0		0		0		0		0		0		0		0		0			2007-07-23	0	0	0	6	3	3	1	2	1
37	99026	2409	0	2003	1	2007-07-26	2003-09-05	1	0		0		0		0		0		0		0		0		0		0		1	Hysterectomy, Appendectomy, # wrist	0		1	psorasis (neck only)	0		1		allergy testing	2007-07-26	1	6	2	1.44444	2	2	1	1	0
38	77505		0	2007	1	2007-09-20	2007-09-10	1	0		0		0		1	high cholestoral	0		0		0		0		1	migrane x2 in the past	0		1	appendectomy (as child, 11 yrs)	0		0		0		0			2007-09-20	12	8	0	5.11111	1	2	1	3	1
38	77505		0	2007	2	2007-12-18	2007-09-10	1	0		0		0		1	high cholestoral	0		0		0		0		1	migrane x2 in the past	0		1	appendectomy (as child, 11 yrs)	0		0		0		0			2007-12-18	5	11	5	4.55556	2	1	1	4	0
38	77505		0	2007	3	2008-03-17	2007-09-10	1	0		0		0		1	high cholestoral	0		0		0		0		1	migrane x2 in the past	0		1	appendectomy (as child, 11 yrs)	0		0		0		0			2008-03-17	13	9	19	5.22222	3	4	2	2	1
39	77319	128	0	2005	1	2007-07-30	2005-07-31	1	0		0		0		0		0		0		0		0		0		0		0		0		0		0		9			2007-07-30	0	0	0	1.66667	4	3	1	0	0
40	99007	2402	0	2003	1	2007-08-14	2003-08-29	1	0		0		0		0		0		0		0		0		0		0		1	Penicanditis	0		0		0		1	sarcoisdosis age 25, compressed disc after enck injury		2007-08-14	4	4	11	3.88889	2	2	2	2	1
41	10201	93	1	2004	1	2007-08-20	2004-07-25	6	0		0		0		0		1	Hypertension, High Cholesterol	0		0		0		0		0		1	fibroid Surgery	0		1	dryness? Exzema	0		0			2007-08-20	4	13	21	2.77778	3	2	2	3	2
42	77327	114	0	2005	1	2007-08-21	2005-08-14	1	0		0		0		0		0		1	Hypertention	0		0		1	MVA - Head Injury, Seizure x1 post MVA	0		1	Nose Surgery	0		0		0		1	Hypothyroid	Malaria - 1994 (Guatamala) L Torn rotator cuff post MVA (Motor Vehichle Accident)	2007-08-21	17	21	29	7	2	3	2	2	1
43	77501		0	2007	1	2007-08-08	2007-07-16	1	0		0		0		0		0		0		0		0		1	migrane (motrim), visual	0		1	c-section, # collar bone as child	0		0		0		0		repeat bloodwork done in clinic as well	2007-08-08	7	10	15	6.66667	1	2	2	1	0
43	77501		0	2007	2	2008-01-02	2007-07-16	1	0		0		0		0		0		0		0		0		1	migrane (motrim), visual	0		1	c-section, # collar bone as child	0		0		0		0		repeat bloodwork done in clinic as well	2008-01-02	0	1	13	2.33333	1	2	2	1	1
43	77501		0	2007	3	2008-03-25	2007-07-16	1	0		0		0		0		0		0		0		0		1	migrane (motrim), visual	0		1	c-section, # collar bone as child	0		0		0		0		repeat bloodwork done in clinic as well	2008-03-25	1	1	8	1.66667	2	2	1	1	0
43	77501		0	2007	4	2008-08-28	2007-07-16	1	0		0		0		0		0		0		0		0		1	migrane (motrim), visual	0		1	c-section, # collar bone as child	0		0		0		0		repeat bloodwork done in clinic as well	2008-08-28	0	0	2	1.11111	1	1	0	0	0
44	77317	134	0	2005	1	2007-08-28	2005-09-26	1	9		9		9		9		9		9		9		9		9		9		9		9		9		9		9			2007-08-28	0	2	9	2.55556	2	2	0	0	0
45	10202	138	4	2004	1	2007-08-28	2004-09-02	1	9		9		9		9		9		9		9		9		9		9		9		9		9		9		9			2007-02-22	9	12	20	3.33333	2	1	0	1	0
46	77321	135	0	2005	1	2007-08-29	2005-10-03	1	9		9		9		9		9		9		9		9		9		9		9		9		9		9		9			2007-08-29	7	7	18	5.22222	4	4	4	4	4
47	77423	2507	0	2006	1	2007-08-29	2006-10-12	1	9		9		9		9		9		9		9		9		9		9		9		9		9		9		9			2007-08-29	1	0	5	1.33333	2	2	1	1	0
48	88201		0	2004	1	2007-03-30	2004-08-13	1	9		9		9		9		9		9		9		9		9		9		9		9		9		9		9			2007-08-30	0	2	0	1	2	1	0	2	0
49	77302	117	4	2005	1	2007-09-06	2005-08-01	1	0		0		0		0		0		0		0		0		0		0		0		0		0		0		0			2007-09-06	0	0	0	1	1	0	0	0	0
50	77502		0	2007	1	2007-09-11	2007-08-17	1	0		0		1	skin, prostate	1	TIA's	1	high cholosteral	0		0		0		0		0		1	appendectomy, fractured ankle, radiation for prostate, fractured clavical	0		1	skin cancer	0		0		coversyl HCTZ 25mg	2007-09-11	1	0	8	1	1	0	0	0	0
50	77502		0	2007	2	2007-12-12	2007-08-17	1	0		0		1	skin, prostate	1	TIA's	1	high cholosteral	0		0		0		0		0		1	appendectomy, fractured ankle, radiation for prostate, fractured clavical	0		1	skin cancer	0		0		coversyl HCTZ 25mg	2007-12-12	1	1	7	2.55556	2	2	1	0	0
50	77502		0	2007	3	2008-03-20	2007-08-17	1	0		0		1	skin, prostate	1	TIA's	1	high cholosteral	0		0		0		0		0		1	appendectomy, fractured ankle, radiation for prostate, fractured clavical	0		1	skin cancer	0		0		coversyl HCTZ 25mg	2008-03-20	10	2	13	1.66667	1	3	1	0	0
51	77506		0	2007	1	2007-09-26	2007-08-27	1	0		0		0		0		1	HTN (family hx of heart disease)	0		0		0		0		0		1	appendectomy	0		0		0		0			2007-09-26	8	3	12	3.88889	3	2	0	1	1
51	77506		0	2007	2	2007-12-19	2007-08-27	1	0		0		0		0		1	HTN (family hx of heart disease)	0		0		0		0		0		1	appendectomy	0		0		0		0			2007-12-19	6	3	8	2.66667	3	2	2	1	1
51	77506		0	2007	3	2008-03-26	2007-08-27	1	0		0		0		0		1	HTN (family hx of heart disease)	0		0		0		0		0		1	appendectomy	0		0		0		0			2008-03-26	1	1	3	1.44444	3	2	1	1	1
[truncated: 97 more columns]

## Sheet: Datadictionary
VARIABLE	DESCRIPTION	VALUE
PID	Participant ID
Initials	Participant Initials
WNVCID	WNV Case Control Study ID
WNVCCID	WNV Cohort Study ID
Diagnosis	WNV Diagnosis	0-Non Neuro 1-Encephalitis 2-Meningitis 3-Acute Flaccid Paralysis 4-Meningoencephalitis
Year	Year of Diagnosis
VISITID	Interview Visit ID
DOI	Date of Interview
DONSET	Date of Initial Onset
DOB	Participant Date of Birth
Age	Participant Age
Gender	Participant Gender	0-Female 1-Male
Ethnic	Participant Ethnicity	1-White 6-Asian
LungDisease	Have Lung Disease	0-No 1-Yes 9-N/A
LungDiseaseSpecify	Have Lung Disease specify
Ashma	Have/Had Ashma	0-No 1-Yes 9-N/A
AshmaSpecify	Have/Had Ashma specify
Cancer	Have/Had Cancer	0-No 1-Yes 9-N/A
CancerSpecify	Have/Had Cancer specify
CerebrovascularDisease	Have/Had Cerebrovascular Disease	0-No 1-Yes 9-N/A
CerebrovascularDiseaseSpecify	Have/Had Cerebrovascular Disease specify
CardiacDisease	Have/Had Cardiac Disease	0-No 1-Yes 9-N/A
CardiacDiseaseSpecify	Have/Had Cardiac Disease specify
COPD	Have/Had COPD	0-No 1-Yes 9-N/A
COPDSpecify	Have/Had COPD specify
Diabetes	Have/Had Diabetes	0-No 1-Yes 9-N/A
DiabetesSpecify	Have/Had Diabetes specify
Transplant	Have/Had Transplant	0-No 1-Yes 9-N/A
TransplantSpecify	Have/Had Transplant specify
NeurologicalDisease	Have/Had Neurological Disease	0-No 1-Yes 9-N/A
NeurologicalDiseaseSpecify	Have/Had Neurological Disease specify
LiverDisease	Have/Had Liver Disease	0-No 1-Yes 9-N/A
LiverDiseaseSpecify	Have/Had Liver Disease specify
PreHospitalization	Have/Had Pre-Hospitalization	0-No 1-Yes 9-N/A
PreHospitalizationSpecify	Have/Had Pre-Hospitalization specify
RenalDisease	Have/Had Renal Disease	0-No 1-Yes 9-N/A
RenalDiseaseSpecify	Have/Had Renal Disease specify
SkinConditions	Have/Had Skin Conditions	0-No 1-Yes 9-N/A
SkinConditionsSpecify	Have/Had Skin Conditions specify
Alcoholism	Have/Had Alcoholism	0-No 1-Yes 9-N/A
AlcoholismSpecify	Have/Had Alcoholism specify
Other	Have/Had Other Illnesses	0-No 1-Yes 9-N/A
OtherSpecify	Have/Had Other Illnesses specify
ComorbidComment	Comorbid Illnesses Other comments
testdate	Test Date
DASS_D	DASS: Depression Score
DASS_A	DASS: Anxiety Score
DASS_S	DASS: Stress Score
FatigueScale	Fatigue Severity Scale: Score
cfq1	CFQ: Do you read something and find you haven’t been thinking about it and must read it again?	4-Very often 3-Quite often 2-Occasionally 1-Very rarely 0-Never
cfq2	CFQ: Do you find you forget why you went from one part of the house to the other?	4-Very often 3-Quite often 2-Occasionally 1-Very rarely 0-Never
cfq3	CFQ: Do you fail to notice signposts on the road?	4-Very often 3-Quite often 2-Occasionally 1-Very rarely 0-Never
cfq4	CFQ: Do you find you confuse right and left when giving directions?	4-Very often 3-Quite often 2-Occasionally 1-Very rarely 0-Never
cfq5	CFQ: Do you bump into people?	4-Very often 3-Quite often 2-Occasionally 1-Very rarely 0-Never
cfq6	CFQ: Do you find you forget whether you’ve turned off a light or a fire or locked the door?	4-Very often 3-Quite often 2-Occasionally 1-Very rarely 0-Never
cfq7	CFQ: Do you fail to listen to people’s names when you are meeting them?	4-Very often 3-Quite often 2-Occasionally 1-Very rarely 0-Never
cfq8	CFQ: Do you say something and realize afterwards that it might be taken as insulting?	4-Very often 3-Quite often 2-Occasionally 1-Very rarely 0-Never
cfq9	CFQ: Do you fail to hear people speaking to you when you are doing something else?	4-Very often 3-Quite often 2-Occasionally 1-Very rarely 0-Never
cfq10	CFQ: Do you lose your temper and regret it?	4-Very often 3-Quite often 2-Occasionally 1-Very rarely 0-Never
cfq11	CFQ: Do you leave important letters unanswered for days?	4-Very often 3-Quite often 2-Occasionally 1-Very rarely 0-Never
cfq12	CFQ: Do you find you forget which way to turn on a road you know well but rarely use?	4-Very often 3-Quite often 2-Occasionally 1-Very rarely 0-Never
cfq13	CFQ: Do you fail to see what you want in a supermarket (although it’s there)?	4-Very often 3-Quite often 2-Occasionally 1-Very rarely 0-Never
cfq14	CFQ: Do you find yourself suddenly wondering whether you’ve used a word correctly?	4-Very often 3-Quite often 2-Occasionally 1-Very rarely 0-Never
cfq15	CFQ: Do you have trouble making up your mind?	4-Very often 3-Quite often 2-Occasionally 1-Very rarely 0-Never
cfq16	CFQ: Do you find you forget appointments?	4-Very often 3-Quite often 2-Occasionally 1-Very rarely 0-Never
cfq17	CFQ: Do you forget where you put something like a newspaper or a book?	4-Very often 3-Quite often 2-Occasionally 1-Very rarely 0-Never
cfq18	CFQ: Do you find you accidentally throw away the thing you want and keep what you meant to throw away?	4-Very often 3-Quite often 2-Occasionally 1-Very rarely 0-Never
cfq19	CFQ: Do you daydream when you ought to be listening to something?	4-Very often 3-Quite often 2-Occasionally 1-Very rarely 0-Never
cfq20	CFQ: Do you find you forget people’s names?	4-Very often 3-Quite often 2-Occasionally 1-Very rarely 0-Never
cfq21	CFQ: Do you start doing one thing at home and get distracted into doing something else (unintentionally)?	4-Very often 3-Quite often 2-Occasionally 1-Very rarely 0-Never
cfq22	CFQ: Do you find you can’t quite remember something although it’s “on the tip of your tongue”?	4-Very often 3-Quite often 2-Occasionally 1-Very rarely 0-Never
cfq23	CFQ: Do you find you forget what you came to the shops to buy?	4-Very often 3-Quite often 2-Occasionally 1-Very rarely 0-Never
cfq24	CFQ: Do you drop things?	4-Very often 3-Quite often 2-Occasionally 1-Very rarely 0-Never
cfq25	CFQ: Do you find you can’t think of anything to say?	4-Very often 3-Quite often 2-Occasionally 1-Very rarely 0-Never
education	Education in years
handedness	Handedness	1-Right 0-Left
tommt1	TOMM Trial 1 Total
tommt2	TOMM Trial 2 Total
tommrt	TOMM Trial Retention Total
toltmr	Tower of London Move Score-Raw Score
toltms	Tower of London Move Score-Standard Score
toltcr	Tower of London Correct Score-Raw Score
toltcs	Tower of London Correct Score-Standard Score
toltrvr	Tower of London Rule Violation Score-Raw Score
toltrvs	Tower of London Rule Violation Score-Standard Score
tolttvr	Tower of London Time Violation Score-Raw Score
tolttvs	Tower of London Time Violation Score-Standard Score
toltitr	Tower of London Initiation Time-Raw Score
toltits	Tower of London Initiation Time-Standard Score
toltetr	Tower of London Execution Time-Raw Score
toltets	Tower of London Execution Time-Standard Score
toltpstr	Tower of London Problem Solving Time-Raw Score
toltpsts	Tower of London Problem Solving Time-Standard Score
tolsbrr	Tower of London Raw Score
tolsbrs	Tower of London Standard Score
hvlttrr	HVLT-R: Total Recall Raw score
hvlttrs	HVLT-R: Total Recall T score
hvltdrr	HVLT-R: Delayed Recall Raw score
hvltdrs	HVLT-R: Delayed Recall T score
hvltdrtr	HVLT-R: Delayed Retention Raw score
hvltdrts	HVLT-R: Delayed Retention T score
hvltrdir	HVLT-R: Recognition Discrimination Index Raw score
hvltrdis	HVLT-R: Recognition Discrimination Index T score
hvlttpr	HVLT-R: True-Positive Responses
hvltfpr	HVLT-R: Total False Poitive Errors
bvmttrr	HVLT-R: Total Recall Raw score
bvmttrs	HVLT-R: Total Recall T score
bvmtlr	HVLT-R: Learning Raw score
bvmtls	HVLT-R: Learning Recall T score
bvmtdrr	HVLT-R: Delayed Recall Raw score
bvmtdrs	HVLT-R: Delayed Recall T score
bvmtdrtr	HVLT-R: Delayed Retention Raw score
bvmtdrts	HVLT-R: Delayed Retention T score
bvmtrdir	HVLT-R: Recognition Discrimination Index Raw score
bvmtrdis	HVLT-R: Recognition Discrimination Index T score
bvmttpr	HVLT-R: True-Positive Responses
bvmtfpr	HVLT-R: Total False Poitive Errors
stroopwr	STROOP: Word Score Raw Score
stroopws	STROOP: Word Score T Score
stroopcr	STROOP: Colour Score Raw Score
stroopcs	STROOP: Colour Score T Score
stroopcwr	STROOP: Colour Word Score Raw Score
stroopcws	STROOP: Colour Word Score T Score
stroopir	STROOP: Interference (Colour Word Score - Predicted) Score
stroopis	STROOP: Interference T Score Score
dsr	Digit Span Forward+Backward Raw Score
dss	Digit Span Standard Score Score
lnsr	Letter Number Sequencing Raw Score
lnss	Letter Number Standard Score Score
sdmr	Symbol Digit Modalities Raw Score
sdmz	Symbol Digit Modalities Z Score
fasr	Letter Fluency Score
fasss	Letter Fluency Standard Score
fast	Letter Fluency T Score
animalr	Animal Fluency Score
animalss	Animal Fluency Standard Score
animalt	Animal Fluency T Score
gpdr	Grooved Peg Board Score Dominant hand
gpdss	Grooved Peg Board Standard Score Dominant hand
gpdt	Grooved Peg Board T Score Dominant hand
gpnr	Grooved Peg Board Score Non-Dominant hand
gpnss	Grooved Peg Board Standard Score Non-Dominant hand
gpnt	Grooved Peg Board T Score Non-Dominant hand
wratr	WRAT-4 Raw Score
wrats	WRAT-4 Standard Score
wratp	WRAT-4 Percentile Rank
wratg	WRAT-4 Grade Equivalent
jlor	JLO Raw Score
jlocs	JLO Corrected Score
jlopercent	JLO Raw Percentile
observations	Test Observations/Concerns
